# Supplementary material for: Synthesis and Characterization of Andrographolide Derivatives as Regulators of βAPP Processing in Human Cells
Source: Molecules. 2021 Dec 17;26(24):7660. doi: 10.3390/molecules26247660 (PMC8707718; doi:10.3390/molecules26247660)
Supplement: Supplementary file 1 [file molecules-26-07660-s001.zip]

Archive with 1 entries (1 files):
- Suplementary Materials-1492231.pdf
